# Supplementary material for: Phages as antimicrobials against multi-drug resistant bacteria
Source: Front Microbiol. 2026 Feb 23;17:1747240. doi: 10.3389/fmicb.2026.1747240 (PMC12968171; doi:10.3389/fmicb.2026.1747240)
Supplement: Supplementary file 2 [file Table_1.xlsx]

## Sheet: Table 1
Applications	Studies	Enzymes	Target Bacteria	Study Designs	Outcomes	Limitations	Number of Studies Cited in Reviews
Human	Melo et al., 2020	Review: preclinical and clinical phage therapy efficacy from 2008 to 2019					71
	Patey et al., 2019	Review: patients treated with bacteriophages (compassionate use) from 2006 to 2018					15
	Kortright et al., 2019	Review: comparison of phage therapy and antibiotics in animal models, case studies and clinical trials					5 cases and 3 trials
	Jault et al., 2019 (Phagoburn)	Natural lytic anti-P. aeruginosa phages	P. aeruginosa	The objective was to treat burn wounds infected with P. aeruginosa. In vivo: 27 patients: 13 treated topically (7 days) with the phage cocktail and 14 with 1% sulfadiazine silver emulsion cream	Phage cocktail less efficient in reducing baterial burden than standard treatment.	Small patient number Low phage dose (storage reduce the titre) Low susceptibility of bacterial isolates to the low phage dose	NA
	Leitner et al., 2021	Pyophage cocktail	Broad spectrum of uropathogenic bacteria that cause UTIs	The objective was to treat Urinary Tract Infections. In vivo: 113 patients (men aged >18 years): 37 treated with Pyophage, 38 with placebo (bacteriophage buffer) and 38 with antibiotic (intravesical instillation)	No improvement compare to antibiotic or placebo treatments.	Low bacteriophage titres Insufficient pathogen coverage Poor product stability and specificity	NA
	Sarker et al., 2016	T4-like coliphages	E. coli	The objective was to treat acute E. coli diarrhea in children. In vivo: 120 hospitalized children (6–24-month-old male) presenting with acute onset of dehydrating diarrhea of less than 48 h duration: phage cocktails (T4-like phage cocktail (= 39 patients), or Microgen commercial ColiProteus phage cocktail (= 40 patients)) or placebo 0.9% NaCl (= 41 patients) were given orally (3 times per day for…	No statistical prove of efficacy.	Insufficient phage coverage Low intestinal E. coli titer, too close to the coliphage replication thresthold	NA
Veterinary	Johnson et al., 2008	Review: prevention and treatment of E. coli, Salmonella and Campylobacter in chicken, calves/cattle and pigs.					4
	Abd-El Wahab et al., 2023	Review					NA
	Choi et al., 2024	Comprehensive review					37
	Gigante and Atterbury, 2019	Review					NA
	Mosimann et al., 2021	Systematic review					12
	Ferriol-González and Domingo-Calap, 2021	Review					21
Food	Dhulipalla et al., 2025	Review: control of MDR bacterium in food, existing commercial phage cocktails and regulatory framework					40
	Fokas et al., 2025	Systematic review					73
	Vikram et al., 2021	Review: phage application in food from 2001 to 2020					82
	Gordillo Altamirano and Barr, 2019	Review: timeline of phage therapy from the discovery of bacteriophages to 2019					NA
	Saha and Mukherjee, 2019	Critical review: timeline of phage therapy from the discovery of bacteriophages to 2019					NA
	López de Dicastillo et al., 2021	Listex P100	L. monocytogenes	Development of a biodegradable film loaded with Listex P100 to control L. monocytogenes in food. Integration of Listex P100 into 3 matrices: sodium caseinate, sodium alginate + gelatine and polyvinyl alcohol.	High antimicrobial capacity of the films.	The incorporation of phages into biodegradable films may reduce their antibacterial efficacy compared to free phages due to losses in phage viability caused by the film matrix and processing conditions	NA
	Wagh et al., 2023	Review: bacteriophage-based packaging from 2006 to 2023					23
Phage and gut microbiota	Hu et al., 2018	SalmoFresh phage	Salmonella	The objective was to evaluate the synergy of the human interstinal microflora (ACHIM) and SalmoFresh on Salmonella growth in vitro. Salmonella was grown in ACHIM supplemented with phages, and Salmonella was enumerated on days 1, 2, 5 and 7.	Phage treatment was efficient in eradicating Salmonella infections, without affecting the commensal gut microbiota.	NA	NA
Phage resistance	Egido et al., 2022	Review: case studies and clinical trials of phage therapy with resistance outcomes					16
	Azam and Tanji, 2019	Minireview: bacterial resistance mechanism (to phage) and studies that have shown a reduced virulence for phage-resistant bacteria					12
	Chatterjee et al., 2019	19 environmental lytic phages with tropism against E. faecalis	Enterococcus faecalis	In vitro: Phage host-range and killing assays on multiple E. faecalis strains, selection and genomic analysis of phage-resistant mutants, targeted deletion of epa genes, phage adsorption assays,antibiotic susceptibility testing of wild-type vs phage-resistant mutants. In vivo (mouse model): oral phage administration in colonized mice to select phage-resistant E. faecalis, intestinal colonization …	Phage resistance consistently arises via mutations in the epa (enterococcal polysaccharide antigen) locus Epa is required for efficient phage adsorption Phage-resistant mutants show increased sensitivity to cell-wall-targeting antibiotics (vancomycin, daptomycin) ΔepaS mutants display reduced intestinal colonization and impaired antibiotic-mediated expansion Phage resistance carries a fitness cos…	The precise role of epa genes in determining the structure and function of the enterococcal polysaccharide antigen remains unclear, limiting the understanding of the exact molecular mechanisms underlying phage resistance and altered antibiotic-driven intestinal expansion.	NA
	Warring et al., 2022	ΦPsa374	Pseudomonas syringae pv. actinidiae (Psa)	In vitro: Phage infection and killing assays on wild-type and mutant P. syringae strains, isolation and characterization of phage-resistant bacterial mutants, genetic and biochemical analysis of LPS biosynthesis mutants, phage adsorption assays to confirm LPS dependence, experimental evolution of the phage through serial passage on resistant hosts, genome sequencing of evolved phages to identify …	Phage infection strictly depends on intact bacterial LPS Bacterial resistance arises via mutations disrupting LPS biosynthesis LPS-based resistance prevents efficient phage adsorption The phage can rapidly evolve to overcome bacterial resistance Adaptive mutations occur in phage receptor-binding proteins, restoring infectivity Demonstrates coevolutionary dynamics between phage and bacterial surfa…	NA	NA
	Cohan et al., 2020	Review: unlikelihood of phage resistance acquisition through horizontal gene transfer					NA
Formulation	Kumari et al., 2023	Review: new phage formulation to combat MDR bacteria (e.g. increasing host range)					10
	Silva et al., 2023	Phage D29	Mycobacterium tuberculosis	The objective is to increase transport and delivery (stability) efficiency of phage to the infection site. Encapsulation of phage D29 in nanoliposomes to assess the treatment efficiency of M. tuberculosis.	Efficient elimination (>90%) of M. tuberculosis in macrophages and fibroblasts.	The encapsulation efficiency of mycobacteriophage D29 in nanoliposomes was relatively low (~7.1%) with the thin‑film hydration method	NA
Phage immunogenicity	Majewska et al., 2015	Phage T4	E. coli (used as the propagation host; not the primary biological endpoint)	In vivo (mouse model): repeated oral administration of T4 phage to mice, measurement of anti-T4 antibodies (IgA, IgG, IgM) in serum and intestinal samples, comparison of immune responses after single vs repeated dosing, assessment of phage persistence in the gastrointestinal tract	Ability of the phage to induce humoral response.	Oral T4 phage treatment requires very high doses and long exposure to elicit a detectable antibody response, and the produced IgA are able to decrease phage level and therefore is a limiting factor for phage activity in the gut.	NA
	Stellfox et al., 2024	Phage Φ9184 Phage Φ9183 (ΦHi3)	Enterococcus faecium	The objective was to assess the immune response of phage therapy. 1 patient: female, 57 years old with a significant past medical history (Roux-en-Y bariatric surgery, ESBL urinary tract and pulmonary infection, immunocompromised, recurrent E. faecium infection with multiple therapeutic and suppressive antibiotics) treated with: 1. phage Φ9184 combined with daptomycin and vancomycin 2. phage Φ918…	1. treatment failure 2. treatment failure 3. treatment failure The production of anti-phage antibodies leads to a failure of the phage therapy.	NA	NA
	Łusiak-Szelachowska et al., 2016	S. aureus MS-1 phage cocktail (n = 11) Monovalent S. aureus phages (n = 6) Monovalent E. faecalis phages (n = 7) Monovalent phages for Gram-negative bacteria (n = 23)	S. aureus E. faecalis Gram-negative bacteria	The objective was to asses the correlation of anti-phage antibodies production and phage therapy failure. 92 patients: 62 adults with different bacterial infections treated with phages during 86 days. Their sera (collected before, during and after phage therapy) were analyzed for 1 year to assess the occurance of anti-phage antibodies.	Anti-phage antibodies were detected, but no clear correlation with phage therapy outcomes was observed.	NA	NA
					TOTAL NUMBER:	11	424
