# Supplementary material for: Phages as antimicrobials against multi-drug resistant bacteria
Source: Front Microbiol. 2026 Feb 23;17:1747240. doi: 10.3389/fmicb.2026.1747240 (PMC12968171; doi:10.3389/fmicb.2026.1747240)
Supplement: Supplementary file 3 [file Table_2.xlsx]

## Sheet: Table 2
Applications	Studies	Enzymes	Target Bacteria	Study Designs	Outcomes	Limitations	Number of Studies Cited in Reviews
	Zhydzetski et al., 2024	Review					NA
	Loeffler et al., 2001	Pneumococcal bacteriophage lytic enzyme (Pal)	Streptococcus pneumoniae	In vitro: Exposure of 15 clinical strains to 100 U/ml of Pal. In vivo: mouse model of nasopharyngeal colonization: - 18 colonized intranasally and treated with 1400 U of Pal nasal ou pharyngeal - 16 colonized intranasally and treated with 700 U of Pal nasal ou pharyngeal	Pneumococci on mucosal surfaces are highly susceptible to the action of the lytic enzyme.	NA	NA
	Schuch et al., 2002	PlyG lysin	Bacillus anthracis	In vitro and in vivo assessment of PlyG efficacy in killing B. anthracis. In vivo: Female BALB/c mice 4–8 weeks old injected 10^6 log-phage RSVF1 (injection), treated after 15 minutes with PlyG (injection) and monitored during 3-4 days.	Lytic effect of PlyG on B. anthracis.	The article does not discuss any limitations regarding the use or applicability of PlyG beyond the specific experimental conditions tested.	NA
	Totté et al., 2017	Endolysin Staphefekt SA.100	Staphylococcus aureus	Clinical cases 3 patients with difficult to treat chronic or recurrent S. aureus dermatoses: 23-year-old male with a papulopustular eruption on the trunk, 63-year-old male with a secondary bacterial infection (impetigo) of his nummular eczema, 23-year-old man with a bacterial folliculitis of the lower legs; all treated with Staphefekt cream (topical skin application twice daily).	Clinically relevant reduction of S. aureus but not a total eradication	Uncontrolled design of the study: eczema and folliculitis have a naturally fluctuating disease course, complicating the data analysis.	NA
	Sabur et al., 2025	Review					Phage endolysins selected: 27 Human therapeutic: 42 Veterinary applications: 43 Food and other sectors: 15 Administration route: 19 Molecular engineering: 9
Endolysins	Pattnaik et al., 2024	Review: In vivo efficacy of endolysins and chimeric endolysins					38
	Ding et al., 2020	LysSE24 + outer-membrane permeabilizer	MDR Salmonella strains	In vitro: bacteria in the log phase were pre-permeabilized and treated with LysSE24 (OD600 nm was monitored every 5 min for 1 hour at room temperature)	The endolysin showed efficacy against Salmonella across a wide range of pH values and temperatures.	LysSE24’s bactericidal activity in vitro requires pretreatment with outer membrane‑destabilizing agents to be effective against Gram‑negative bacteria, indicating limitations in its standalone applicability under the tested conditions.	NA
	Gonçalves et al., 2024	Kp2948-Lys Ps3418-Lys Kaer26608-Lys	K. pneumoniae Providencia stuartii Klebsiella aerogenes	Endolysins encapsulated in liposomes (dimyristoyl phosphatidyl choline (DMPC), dioleoyl phosphatidyl ethanolamine (DOPE) and cholesteryl hemisuccinate (CHEMS) at a molar ratio (4:4:2)) Cell viability trials	Higher antibacterial activity of the encapsulated endolysins compared to the free form	High specificity of endolysins limits their bacterial action.	NA
	Guo et al., 2017	LysPA26	Pseudomonas aeruginosa	In vitro: P. aeruginosa in log phase was treated with LysPA26 with or without outer-membrane permeabilizer for 30 minutes, then plated and enumerated after 24h. The efficiency of LysPA26 was assessed at different temperature and pH. The lytic range of LysPA26 was assessed againts P. aeruginosa, A. baumannii, E. coli, K. pneumoniae, and S. aureus isolates.	4 log reduction of P. aeruginosa without outer membrane permeabilizer in 30 minutes. LysPA26 is stable accross a broad range of pH and temperature. LysPA26 is effective against P. aeruginosa, E. coli and K. pneumoniae	Further investigation and additional experiments are needed to explain full efficacy and lytic mechanism of LysPA26.	NA
	Haddad Kashani et al., 2017	CHAP-amidase (chimeric endolysin) with or without vancomycin	Methicillin-Resistant S. aureus	Antimicrobial assessment: disk diffusion assay and growth curve (MRSA in log phase treated with CHAP-amidase: OD590 readings performed every 5 minutes for 1 hour ) The efficiency of the CHAP-amidase was assessed at different temperature, pH and salt concentration.	The chimeric CHAP-amidase displayed strong antibacterial activity against S. aureus MRSA (>1µg/ml), S. epidermidis, and enterococcus	Further investigation is required to provide more evidence on different aspects of the antibacterial activity of this chimeric endolysin, indicating that its full efficacy and applicability beyond the reported conditions remain to be established.	NA
	Kim et al., 2020	LysSS	Acinetobacter baumannii and Pseudomonas aeruginosa	In vitro: bacterial growth curve to determine MIC (strain + LysSS at 37°C for 16h), spoting assay to determine MBC (LB agar plates + drop of LysSS at 37°C for 16h) and time-kill assay. In vivo: pathogen-free female BALB/c mice 5 weeks old infected via intraperitoneal injection of 200 μL of a log-phase bacterial inoculum (10^9 CFU). 6 groups of mice receiving different treatments 0.5h after infect…	LysSS showed broad antibacterial activity against Salmonella, P. aeruginosa (second most susceptible), A. baumannii (the most susceptible), K. pneumonia and S. aureus. In vivo, it has been shown that a high concentration of LysSS leads to a higher mortality of mice (probably du to rapid lysis fo A. baumannii leading to septic chock)	NA	NA
	Vacek et al., 2023	LYSDERM‐S and LYSDERM‐T1 fused with or without ubiquitin	Methicillin‐Resistant S. aureus	In vitro: bacterial growth kinetic (strain in log phase + enzyme at 37°C - shaking - 24h with OD600 readings performed every 5 minutes)	Fusion did not increase endolysin activity, but prolonge the effect of the endolysin alone.	NA	NA
	Khan et al., 2023	Comprehensive review: The use of endolysins in food products					51
	Vidová et al., 2014	Endolysins domains caracterisation					NA
	Bocanova et al., 2022	EN534-C	Streptococcus agalactiae	In vitro: plaque lysis assay and bacterial growth kinetic (strain in mid-exponential phase treated with enzyme à 37°C - shaking - 1 hour with OD600 readings performed every 10 seconds) and bacterial viability. The efficiency of EN534-C was assessed at different temperature, pH and salt concentration.	EN534-C showed significant exolytic activity towards human pathogen S. agalactiae GBS.	NA	NA
	Wang et al., 2022	Ply1228	Streptococcus suis	The stability of Ply1228 was assessed at different temperature and pH. In vitro: bacterial growth kinetics (39 S. suis, 3 S. aureus, 4 K. pneumoniae and 3 E. coli treated with Ply1228 50 µg/ml at 37°C - 1 hour, then plated and enumerated after 24 hours). In vivo: n=40 mice: n=30 infected intraperitoneally with S. suis and treated with 3 different concentration of Ply1228 (n=10 mice per concentrat…	Ply1228 shows therapeutic effects against Streptococcus suis type 2 murine bacteremia in vivo.	NA	NA
	Ajuebor et al., 2016	Review: application of endolysins					10
	Ho et al., 2021	Review: Pre-clinical in vivo data (from 2016 to 2020) and clinical development of endolysins, and their formulation.					Preclinical studies: 27 Clinical development: 7 Formulation: 21
	Schmelcher et al., 2012	Review: molecular engineering and molecular properties					12
	Lai et al., 2015	BTCU-1	Mycobacterium spp. (smegmatis and pathogenic Mycobacterium species relevant to human disease)	In vitro: antimycobacterial activity assays, measurement of bactericidal activity (growth inhibition assays and CFU reduction), assessment of specificity toward mycobacterial specie, evaluation of activity under different experimental conditions	BTCU-1–derived endolysins exhibited clear antimycobacterial activity Significant growth inhibition and/or killing of Mycobacterium spp.	NA	NA
	Buzikov et al., 2023	Endolysins encoded by Enterococcus phage iF6 (Gp82 and Gp84)	Enterococcus spp. (faecalis and faecium)	In vitro: bacteriolytic activity assays against Enterococcus spp., CFU reduction and turbidity reduction assays, host range and specificity testing, assessment of enzymatic activity under varying conditions (pH and temperature)	Both Gp82 and Gp84 exhibited strong bacteriolytic activity against Enterococcus spp. Effective lysis of clinical and antibiotic-resistant isolates	More extensive investigation is required to better understand phage–host interactions, adaptation, mutation accumulation, and the possibility of horizontal gene transfer, as the study does not address these aspects beyond its current experimental scope	NA
	Paskaleva et al., 2015	Endolysin binding domains	Bacillus anthracis	In vitro: binding assays with B. anthracis cells harvested at different growth phases (lag, log, stationary), microscopy and quantitative binding measurements (variation in binding based on cell culture age, and relationship between surface changes and CBD affinity), analysis of changes in cell wall features over growth phases.	Binding efficiency changes with growth phase: highlights the importance of cell physiology in targeting by phage proteins.	The bactericidal activity of the enzyme is strongly dependent on the age of the bacterial culture and is substantially less effective against stationary phase cells than exponential phase cells, limiting its application under varied real‑world conditions.	NA
	Suja and Gummadi, 2024	Critical review: applications of phage and phage-encoded enzymes.					Phages: 45 Phage-encoded enzymes: 11
	Grigore-Gurgu et al., 2024	Comprehensive review: bacteriophages or essential oil as biocontrol against L. monocytogenes in meat and meat products					Phages: 7 Essential oil: 9
	Nazir et al., 2023	Review: Regroups studies on endolysins effectivity in the food industry					28
	Abdelrahman et al., 2021	Review: administration route of endolysins					26
	Lai et al., 2020	Review: Endolysin activity against gram negative bacteria, and stability accross a wide range of pH and temperature					Endolysin activity: 44 Stability: 21
	Sisson et al., 2024	Phage-derived endolysin combined with citric acid	Pseudomonas syringae pv. actinidiae (Psa)	In vitro: Antibacterial activity assays against Psa, evaluation of synergy between endolysin and citric acid (Growth inhibition assays and CFU reduction assays), assessment of dose dependency and treatment efficacy	Endolysin alone showed limited activity against Psa Strong synergistic antibacterial effect observed when combined with citric acid	NA	NA
	Ssekatawa et al., 2021	Systematic review: Phages as antimicrobials in food and medical applications					95
	Choi et al., 2023	Chimeric endolysin (engineered construct)	Clostridium perfringens	In vitro: lytic activity assays against C. perfringens (CFU reduction and turbidity reduction assays), comparison of lytic activity and binding affinity (chimeric endolysin vs parental endolysins), Evaluation of binding efficiency to bacterial cells	The chimeric endolysin showed enhanced lytic activity compared to the parental enzymes Improved cell wall binding efficiency	Excessive duplication of SH3 cell wall-binding domains in chimeric endolysins may negatively affect the folding or lytic activity of the catalytic domain, indicating structural constraints in engineering these enzymes.	NA
Depolymerases	Latka et al., 2017	Mini-review: Regroup studies on phage encoded depolymerases and phage encoded endolysins.					Depolymerases: 63 Endolysins: 41
	Pires et al., 2016	Mini-review: Depolymerase classification accoring to their mode of action and depolymerase applications.					11
	Chen and King, 1991	P22 Tailspike Endorhamnosidase	Salmonella spp.	In vitro: structural and biophysical characterization of the enzyme, thermal unfolding and denaturation studies, analysis of folding/unfolding pathways and thermostability	Detailed thermal unfolding pathway was determined Identified intermediates and stability determinants Provides insight into thermostability and resilience of phage tailspike enzymes	NA	NA
	Seul et al., 2014	P22 tailspike protein	Salmonella spp.	In vitro: Structural characterization using X-ray crystallography, analysis of interdomain linker function within the tailspike protein, biophysical assays to study folding, stability, and conformational dynamics, functional assays for binding to bacterial surface polysaccharides	High-resolution structure of the full P22 tailspike protein determined Clarified role of the interdomain linker in protein stability and function Insights into how the tailspike recognizes and binds bacterial O-antigen	Despite the stabilization of the protein through the mutation introduced to enable crystallization, the interdomain linker retains residual flexibility, which limits their ability to determine its native conformation without distortion.	NA
	Steinbacher et al., 1997	P22 tailspike protein	Salmonella spp.	In vitro: X-ray crystallography to determine high-resolution structures (head-binding domain and endorhamnosidase domain), structural analysis of active site and binding interactions with O-antigen, functional assays to correlate structure with O-antigen cleavage activity, characterization of protein stability and folding	High-resolution structures provide detailed understanding of O-antigen recognition and cleavage Identified molecular basis for specificity and enzymatic activity	NA	NA
	Knecht et al., 2020	Review: Phylogenetic affiliation of Tail Spike Protein					35
	Andres et al., 2012	Long-tailed siphovirus 9NA short-tailed podovirus P22	Salmonella spp.	In vitro: structural and functional characterization of two Salmonella phages, analysis of tail morphology and its effect (DNA ejection kinetics and receptor binding), assays to correlate tail structure with infection efficiency	Tail morphology significantly influences DNA release dynamics Both phages use the same LPS receptor, but differences in tail structure lead to different infection kinetics	The in vitro approach does not allow resolution of the DNA release kinetics at the level of individual particles, and the mechanism responsible for maintaining phage attachment to the bacterial membrane after channel opening remains unresolved.	NA
	Ayariga et al., 2021	Ɛ34 phage tailspike protein	Salmonella spp.	In vitro: resistance testing against protease digestion (trypsin), biofilm inhibition assays (assessment of biofilm formation in the presence of the protein and quantification of biofilm biomass), evaluation of protein stability under experimental conditions	Tailspike protein is resistant to trypsin digestion Significantly inhibits biofilm formation by Salmonella spp.	A Vero cell monolayer does not truly recapitulate the complex tissue microenvironment; cell viability and membrane integrity measurements alone cannot fully reveal biological signaling responses induced by the presence of the phage; and no specific target receptor implicated in phage-tissue interaction was identified.	NA
	Miletic et al., 2016	Gp9 from P22 phage	Salmonella spp.	In planta: antibacterial activity assays (CFU reduction of planktonic Salmonella and inhibition of biofilm formation), stability and functionality testing of plant-produced protein	Plant-produced tailspike protein effectively reduces planktonic Salmonella Inhibits biofilm formation, supporting potential as a food-safety biocontrol tool Demonstrates feasibility of plant-based production for scalable applications	NA	NA
	Malnoy et al., 2005	EPS-depolymerase (from a bacteriophage targeting Erwinia amylovora)	Erwinia amylovora	In planta: generation of transgenic pear plants expressing viral EPS-depolymerase, inoculation with E. amylovora and assessment of disease symptoms and bacterial colonization compare to wild type plants.	Transgenic expression of EPS-depolymerase reduced susceptibility to fire blight Decrease in disease severity and bacterial growth compared to control plants	The limited fire blight resistance observed was mainly due to low levels of depolymerase produced in most transgenic pear clones, likely below the threshold needed for significant EPS degradation and disease control.	NA
	Kim et al., 2004	ϕEa1h lysozyme	Erwinia amylovora	In vitro: antibacterial activity assays against E. amylovora (growth inhibition assays and CFU reduction assays), assessment of enzyme stability under experimental conditions (pH and temperature)	ϕEa1h lysozyme inhibited growth of E. amylovora in vitro	The inhibitory effect of the phage φEa1h lysozyme on E. amylovora growth was only observed above a high enzyme threshold and required induction conditions, limiting its effectiveness under more realistic or lower‑dose conditions.	NA
	Lin et al., 2018	K1E, K1F, K1H, K1-5 and K30 phage capsule depolymerases with or without antibiotics	Capsulated E. coli	In vitro: Verification of capsule degradation by electrophoresis and staining In vivo: Mice infected with capsulated E. coli, treatment delay (immediate vs 1–8 h post-infection), route of administration (intramuscular vs intraperitoneal), host immune status (immunocompetent vs leukopenic), outcomes: survival rates, disease progression	Effectiveness depends on enzyme and conditions (K1- and K5-depolymerases retained partial efficacy with delayed treatment, K30-depolymerase largely ineffective with delayed treatment, intact phages superior to enzymes only for K1 under delayed treatment) Route of administration affected K1E and possibly K1F, but not K1H Immunosuppressed mice: K1 enzymes highly effective, even with delayed treatme…	The therapeutic success of phage‑derived depolymerases was highly sensitive to specific experimental conditions indicating that efficacy may not generalize beyond the tested protocols.	NA
	Wang et al., 2024	Review: Preclinical application of depolymerases					22
	Bansal et al., 2014	K2 phage capsule depolymerase with or without gentamincin	Klebsiella pneumoniae B5055 strain (capsule type K2)	In vivo: murine model infected with K. pneumoniae acute lung infection or systemic infection (intranasal instillation or intraperitoneal injection) treated with depolymerase with or without gentamicin: bacterial load in lungs and systemic organs (CFU), neutrophil infiltration and histopathology, cytokine levels (IL‑1β, TNF‑α, IL‑10), immunogenicity and activity of depolymerase in presence of anti…	Combination therapy significantly enhanced gentamicin efficacy in both lung and systemic infection models compared to gentamicin alone Depolymerase alone reduced bacterial counts by ~2 logs in lungs; combined with gentamicin, reduction reached ~3.4 logs and near eradication in systemic infection Cytokine levels (pro‑ and anti‑inflammatory) and neutrophil infiltration were significantly lower in t…	The study was performed under specific dosing and timing conditions and requires further investigation before therapeutic application beyond this model.	NA
	Dunne et al., 2021	Review: engineering of receptor binding protein to increase host range of bacteriophages					NA
	Latka et al., 2021	Phages KP32, KP34 and K11 (Podoviruses) and KP36 (siphovirus)	Klebsiella pneumoniae (capsule types: K1, K2, K3, K21, K30)	In vitro: creation of chimeric RBPs by swapping domains between RBPs from phages with different serotype specificity, binding assays (specificity switch and affinity toward different Klebsiella K‑types), phage retargeting experiments (engineered RBPs introduced into phage genomes and evaluation of phage infection specificity after engineering) and validation by adsportion assay and plaque formati…	Specificity switching: successful alteration of RBP specificity via engineering	Some engineered phage chimeras could not be successfully rebooted indicating that modular receptor‑binding protein swaps are not universally compatible and may limit host range engineering outcomes.	NA
					TOTAL NUMBER:	27	779
