# Supplementary material for: Phages as antimicrobials against multi-drug resistant bacteria
Source: Front Microbiol. 2026 Feb 23;17:1747240. doi: 10.3389/fmicb.2026.1747240 (PMC12968171; doi:10.3389/fmicb.2026.1747240)
Supplement: Supplementary file 4 [file Table_3.xlsx]

## Sheet: Table 3
Applications	Studies	Enzymes	Target Bacteria	Study Designs	Outcomes	Limitations	Number of Studies Cited in Reviews
	Suja and Gummadi, 2024	Critical review: applications of phage and phage-encoded enzymes.					Phages: 45 Phage-encoded enzymes: 11
Endolysin-bacteriocins	Mathur et al., 2017	Review: Combinations of endolysins and antimicrobials/stressor agents against pathogens, biofilms and food-born pathogens.					Clinical/veterinary pathogens: 12 Biofilms: 12 Food-born pathogens: 13
Fusion proteins	Lim et al., 2024	Tha‑PA90 (endolysin PA90 fused with thanatin)	MDR A. baumannii strains	In vitro: antibacterial activity assays (MIC and CFU reduction assays), testing of activity against planktonic A. baumannii and evaluation of synergy between thanatin and endolysin via fusion construct. In vivo: mice infection model (systemic sepsis and skin infection) treated with PA90 alone, thanatin alone, or Tha‑PA90. Outcomes measured: survival rates, bacterial load in blood and organs, hist…	In vitro Tha‑PA90 exhibited potent antibacterial activity against A. baumannii Lower MICs observed compared to endolysin alone Significant reduction in CFUs (dose‑dependent) Fusion enhanced access of endolysin to Gram‑negative peptidoglycan via membrane perturbation by thanatin In vivo Improved survival in mice treated with Tha‑PA90 vs controls Lower bacterial loads in treated groups Reduced tiss…	Although Tha‑PA90 showed in vivo efficacy against A. baumannii in mice, its effectiveness remains lower than conventional antibiotics and is limited by factors like low salt tolerance and the need for further optimization and safety evaluation before clinical application.	NA
	Sabur et al., 2025	Review					Phage endolysins selected: 27 Human therapeutic: 42 Veterinary applications: 43 Food and other sectors: 15 Administration route: 19 Molecular engineering: 9
Endolysin-essential oil	Soto Lopez et al., 2025	Review: Regroup studies that apply phage enzymes to control pathogenic bacteria					6
					TOTAL NUMBER:	1	254
